# Supplementary material for: Improvement of Soluble Expression, Stability, and Activity of Acetaldehyde Lyase by Elastin-like Polypeptides Fusion for Acetoin Production from Acetaldehyde
Source: Biomolecules. 2025 Aug 22;15(9):1216. doi: 10.3390/biom15091216 (PMC12467592; doi:10.3390/biom15091216)
Supplement: Supplementary file 1 [file biomolecules-15-01216-s001.zip]

Archive with 1 entries (1 files):
- biomolecules-3791851-supplementary.pdf
